# Supplementary material for: Multi-Locus Sequence Analysis Indicates Potential Cryptic Speciation in the Chigger Mite Neoschoengastia gallinarum (Hatori, 1920) Parasitising Birds in Asia
Source: Animals (Basel). 2024 Mar 21;14(6):980. doi: 10.3390/ani14060980 (PMC10967278; doi:10.3390/ani14060980)
Supplement: Supplementary file 1 [file animals-14-00980-s001.zip]

Archive with 2 entries (2 files):
- Additional File S1.pdf
- Additional File S2.xls
